# Supplementary material for: TMEM211 Promotes Tumor Progression and Metastasis in Colon Cancer
Source: Curr Issues Mol Biol. 2023 May 24;45(6):4529–43. doi: 10.3390/cimb45060287 (PMC10297151; doi:10.3390/cimb45060287)
Supplement: Supplementary file 1 [file cimb-45-00287-s001.zip]

Archive with 2 entries (2 files):
- supplementary figures  (20230523).pdf
- supplementary tables (20230523).pdf
